# Supplementary material for: Investigating the relationship between mitochondrial genetic variation and cardiovascular-related traits to develop a framework for mitochondrial phenome-wide association studies
Source: BioData Min. 2014 Apr 15;7:6. doi: 10.1186/1756-0381-7-6 (PMC4021623; doi:10.1186/1756-0381-7-6)
Supplement: Additional file 1 — Mitochondrial and nuclear PVE and LRT p-values. This table shows data from GCTA, including PVE and SE, for all eight metabolic traits. [file 1756-0381-7-6-S1.xlsx]

## Sheet: Sheet1
Mitochondrial and Nuclear PVE and LRT p-values
Pathway	# Sig. SNPs	mPVE	nPVE	mSE	nSE	p-value	-logP
Body Mass Index	0	0.000227	0.010143	0.000541	0.018459	0.5	0.30103
HDL-C	4	0.000765	0.024465	0.001038	0.03067	0.4538	0.343136
Hemoglobin	1	0.000257	0.003277	0.000497	0.015671	0.5	0.30103
Hypertension	3	0.000405	0.00603	0.000574	0.016526	0.5	0.30103
LDL-C	5	0.001382	0.010251	0.001276	0.030387	0.1514	0.819874
Total Cholesterol	7	0.003258	0.012403	0.001796	0.028514	0.04591	1.33809
Triglycerides	5	0.001967	0.029525	0.001433	0.030194	0.188	0.725842
Type-2 Diabetes	13	0.001035	0.011618	0.00077	0.015641	0.05504	1.25932
m - Mitochondrial, n - Nuclear, PVE - Proportion of Variance Explained, SE - Standard Error, LRT - Likelihood Ratio Test, Green - high values; Red - low values
