# Supplementary material for: Investigating the relationship between mitochondrial genetic variation and cardiovascular-related traits to develop a framework for mitochondrial phenome-wide association studies
Source: BioData Min. 2014 Apr 15;7:6. doi: 10.1186/1756-0381-7-6 (PMC4021623; doi:10.1186/1756-0381-7-6)
Supplement: Additional file 2 — SNP ID, SNP Location, Regression p-values, and number of significant SNPs. This table shows p-values from regression analysis using PLINK. [file 1756-0381-7-6-S2.xlsx]

## Sheet: Sheet1
SNP ID, SNP Location, Regression p-values, and Number of Significant SNPs
SNP	BP	BMI	Cholesterol	HDL	Hypertension	LDL	MCH	T2D	Triglycerides	Significant
mt921	923	0.1925	0.1006	0.1633	0.1466	0.3326	0.4056	0.1733	0.01175	1
mt1018	1020	0.7464	0.6217	0.4318	0.2961	0.2587	0.6873	0.3596	0.6335	1
mt1719	1721	0.4783	0.1282	0.8491	0.7441	0.6546	0.04306	0.237	0.06112	0
mt1738	1740	0.9198	0.3507	0.3982	0.4174	0.256	0.8331	0.5738	0.6427	0
mt1888	1890	0.1632	0.7432	0.5985	0.6992	0.4421	0.7248	0.3168	0.8098	0
mt2332	2334	0.6197	0.5381	0.2361	0.5413	0.7088	0.3081	0.1195	0.9995	0
mt2352	2354	0.7669	0.2024	0.2382	0.1386	0.2314	0.9063	0.8403	0.9978	0
mt2416	2418	0.05948	0.8008	0.2001	0.1822	0.7639	0.382	0.9586	0.6965	0
mt2706	2708	0.9049	0.04995	0.02657	0.06441	0.2714	0.3162	0.1421	0.1044	2
mt2758	2760	0.9121	0.4424	0.04566	0.7697	0.2816	0.5462	0.2813	0.4196	1
mt2768	2770	0.6959	0.5596	0.3554	0.5784	0.419	0.8513	0.6553	0.8571	0
mt2789	2791	0.1936	0.3372	0.5879	0.2526	0.7763	0.9119	0.2293	0.7914	0
mt2885	2887	0.1919	0.454	0.02882	0.83	0.3799	0.5255	0.2737	0.3949	1
mt3308	3309	0.9371	0.8549	0.4013	0.5	0.5591	0.9121	0.5695	0.8033	0
mt3450	3451	0.115	0.6713	0.3084	0.2734	0.4568	0.5783	0.9022	0.6146	0
mt3516	3517	0.9142	0.3555	0.208	0.4444	0.1349	0.294	0.1867	0.9661	0
mt3594	3595	0.5852	0.7497	0.6418	0.3894	0.3142	0.7584	0.388	0.6806	0
mt3693	3694	0.4267	0.2854	0.5094	0.3893	0.2708	0.905	0.8563	0.3847	0
mt3796	3797	0.9432	0.6759	0.4426	0.3414	0.6444	0.9367	0.01365	0.1005	1
mt3843	3844	0.3861	0.5319	0.4743	0.3792	0.6446	0.9053	0.03545	0.181	1
mt3918	3919	0.7131	0.5949	0.1701	0.8899	0.4082	0.08491	0.5257	0.84	0
mt4104	4105	0.8825	0.6973	0.5562	0.4135	0.2961	0.7177	0.3829	0.6412	0
mt4312	4313	0.9301	0.32	0.279	0.2976	0.1237	0.3551	0.1928	0.9125	0
mt5393	5394	0.9128	0.4759	0.3149	0.5011	0.2807	0.9945	0.6094	0.9591	0
mt7867	7868	0.9517	0.4733	0.3769	0.4299	0.3508	0.763	0.6603	0.672	0
mt8206	8207	0.9685	0.8787	0.1748	0.2379	0.7773	0.3586	0.9056	0.781	0
mt9072	9073	0.3765	0.4154	0.2053	0.8098	0.133	0.8519	0.001728	0.5281	1
mt9540	9541	0.4083	0.379	0.4065	0.5828	0.6161	0.2592	0.7358	0.1931	0
mt9554	9555	0.5098	0.01144	0.6895	0.8271	0.2632	0.5908	0.2448	0.2609	1
mt9755	9756	0.8204	0.5408	0.2279	0.2708	0.1614	0.3468	0.1568	0.8483	0
mt9818	9819	0.5264	0.2426	0.2031	0.4764	0.06759	0.2805	0.1381	0.9699	0
mt9950	9951	0.6207	0.3001	0.6136	0.04612	0.07879	0.5008	0.8117	0.1903	1
mt10086	10087	0.09893	0.6309	0.2917	0.2391	0.4856	0.577	0.8396	0.6337	0
mt10115	10116	0.9636	0.9344	0.1935	0.2424	0.7395	0.3902	0.9238	0.8087	0
mt10321	10322	0.7298	0.5914	0.4012	0.7028	0.1738	0.8146	0.01373	0.9059	1
mt10373	10374	0.09745	0.5822	0.1078	0.2379	0.5151	0.75	0.8918	0.5503	0
mt10463	10464	0.9712	0.814	0.4953	0.2768	0.7271	0.9753	0.95	0.5565	0
mt10664	10665	0.4731	0.3404	0.2	0.326	0.1409	0.4779	0.2173	0.9508	0
mt10819	10820	0.366	0.6543	0.9172	0.118	0.6863	0.6604	0.7651	0.6981	0
mt10915	10916	0.3689	0.261	0.2063	0.2449	0.08615	0.179	0.1283	0.84	0
mt11641	11642	0.6925	0.04825	0.2665	0.1895	0.01553	0.2423	0.1463	0.832	2
mt11899	11900	0.5427	0.8768	0.7519	0.02893	0.4532	0.4036	0.1073	0.5718	1
mt11914	11915	0.8551	0.256	0.9192	0.1789	0.4096	0.9573	0.4726	0.6199	0
mt12007	12008	0.6092	0.4314	0.1036	0.5593	0.1462	0.9423	0.2099	0.8479	0
mt12236	12237	0.6664	0.5248	0.3219	0.6354	0.503	0.183	0.05439	0.5327	0
mt12308	12309	0.08498	0.9101	0.7724	0.9082	0.843	0.8268	0.4193	0.7846	0
mt12372	12373	0.8925	0.8272	0.7151	0.8587	0.9572	0.9134	0.4629	0.6879	0
mt12519	12520	0.09044	0.3992	0.4624	0.4768	0.2561	0.8395	0.8248	0.7201	0
mt12693	12694	0.17	0.3559	0.5591	0.2784	0.882	0.8742	0.2373	0.7828	0
mt12705	12706	0.7327	0.2194	0.3777	0.3651	0.4652	0.4982	0.6411	0.04901	1
mt12720	12721	0.4912	0.3704	0.1851	0.2273	0.1633	0.2402	0.1858	0.8375	0
mt12810	12811	0.08434	0.3902	0.2876	0.9824	0.08552	0.8065	0.001821	0.5451	1
mt13105	13106	0.1391	0.6117	0.03341	0.4834	0.9229	0.1478	0.8866	0.5062	1
mt13485	13486	0.5371	0.3684	0.2046	0.9356	0.1101	0.7563	0.003008	0.5231	1
mt13590	13591	0.3128	0.9569	0.1623	0.2127	0.897	0.2405	0.9533	0.9858	0
mt13650	13651	0.3124	0.7189	0.6981	0.3835	0.3359	0.7964	0.5254	0.6123	0
mt13708	13709	0.6578	0.3466	0.8643	0.1258	0.2021	0.09595	0.3981	0.7098	0
mt13803	13804	0.1513	0.3643	0.5515	0.2464	0.8998	0.9085	0.2344	0.7692	0
mt13880	13881	0.06166	0.4287	0.2018	0.5079	0.3452	0.9793	0.581	0.9379	0
mt13886	13887	0.5255	0.09426	0.2002	0.1572	0.3378	0.7783	0.154	0.008916	1
mt13928	13929	0.8522	0.09388	0.4045	0.8892	0.06783	0.4894	0.2103	0.7932	0
mt14000	14001	0.9758	0.3461	0.2089	0.8643	0.1121	0.7442	0.002613	0.4556	1
mt14088	14089	0.7602	0.6193	0.8108	0.6739	0.6728	0.057	0.1233	0.9728	0
mt14148	14149	0.9618	0.7592	0.6159	0.4444	0.5162	0.8786	0.01735	0.09189	1
mt14152	14153	0.435	0.01989	0.1927	0.7131	0.0487	0.9501	0.03923	0.131	3
mt14284	14285	0.9815	0.09569	0.1768	0.1665	0.3193	0.5077	0.2206	0.01091	1
mt14766	14767	0.8031	0.2525	0.2305	0.07584	0.6286	0.4767	0.09818	0.5341	0
mt14769	14770	0.8235	0.8237	0.4122	0.02786	0.6065	0.8796	0.8614	0.4858	1
mt14783	14784	0.9736	0.4025	0.1767	0.06572	0.7333	0.8225	0.6838	0.3457	0
mt14905	14906	0.8759	0.3607	0.2889	0.1638	0.5647	0.1599	0.4284	0.5852	0
mt14911	14912	0.07283	0.328	0.1995	0.6968	0.1125	0.8146	0.008388	0.578	1
mt15043	15044	0.3869	0.1449	0.58	0.5539	0.2765	0.4612	0.5344	0.4151	0
mt15110	15111	0.9305	0.3485	0.3451	0.2693	0.4491	0.1112	0.2732	0.6278	0
mt15136	15137	0.996	0.2689	0.1876	0.5969	0.0769	0.2519	0.1532	0.9939	0
mt15217	15218	0.2428	0.4608	0.331	0.6046	0.5568	0.1378	0.05574	0.7662	0
mt15244	15245	0.1035	0.2152	0.366	0.7514	0.1445	0.5283	0.6466	0.8608	0
mt15301	15302	0.6079	0.9407	0.1628	0.5552	0.6088	0.8664	0.4792	0.1138	0
mt15311	15312	0.5153	0.2188	0.274	0.2087	0.9307	0.3049	0.8359	0.9403	0
mt15431	15432	0.2218	0.243	0.1679	0.4761	0.06221	0.3356	0.185	0.9876	0
mt15452	15453	0.1658	0.4114	0.9667	0.8536	0.2968	0.4541	0.1848	0.4096	0
mt15670	15671	0.3356	0.008363	0.1091	0.7561	0.02088	0.9472	0.01768	0.1607	3
mt15824	15825	0.5418	0.6168	0.2804	0.2497	0.4679	0.5695	0.8352	0.6588	0
mt15924	15925	0.7581	0.03427	0.6193	0.7877	0.03765	0.306	0.21	0.5212	2
mt15928	15929	0.9383	0.906	0.3804	0.5261	0.7173	0.1305	0.9183	0.01638	1
mt15942	15943	0.06825	0.01249	0.183	0.78	0.03571	0.9486	0.01782	0.142	3
mt16189	16190	0.9577	0.8078	0.07479	0.8835	0.6183	0.06698	0.04288	0.188	1
